# Supplementary material for: Reduced Reliability of Procalcitonin (PCT) as a Biomarker of Bacterial Superinfection: Concerns about PCT-Driven Antibiotic Stewardship in Critically Ill COVID-19 Patients—Results from a Retrospective Observational Study in Intensive Care Units
Source: J Clin Med. 2023 Sep 24;12(19):6171. doi: 10.3390/jcm12196171 (PMC10573961; doi:10.3390/jcm12196171)
Supplement: Supplementary file 1 [file jcm-12-06171-s001.zip]

Archive with 1 entries (1 files):
- jcm-2605959-supplementary.pdf
